# Supplementary material for: An omnidirectional visualization model of personalized gene regulatory networks
Source: NPJ Syst Biol Appl. 2019 Oct 11;5:38. doi: 10.1038/s41540-019-0116-1 (PMC6789114; doi:10.1038/s41540-019-0116-1)
Supplement: Supplementary file 2 — Supplementary Table [file 41540_2019_116_MOESM2_ESM.xlsx]

## Sheet: gene_cluster_information_human
gene_name	cluster_name		Table S1 Gene names within each module.
ND6	1
ND1	1
S100A9	1
ND2	2
LGALS2	2
NAP1L1	2
FTH1	2
S100A8	2
CCL5	2
S100A12	2
TPM4	3
HIST1H2AC	3
PRKAR2B	3
CD74	3				t
FLJ22662	3
HLA-DRA	3
PF4	4
CALR	4
KIF2A	4
SH3BGRL2	4
TXNIP	4
FCGR2A	4
TLR4	4
GCA	4
PGD	4
PGAM4	4
TMEM16F	4
LOC728358 /// DEFA3	5
HBA2 /// HBA1	5
RNASE2	5
TUBB1	5
ITGB3	5
LOC728358 /// DEFA1 /// DEFT1P	5
NCF1 /// LOC648998	6
VCL	6
RNF149	6
LDHA	6
HIST1H2BK	6
HCK	6
CALM3	6
PYGL	6
CD55	6
STOM	6
RP2	6
RSU1	6
SELL	6
CXCR4	7
NAMPT /// PBEF1	7
F13A1	7
NRGN	7
CCR1	7
SPARC	7
FPR1	7
TREML1	7
ANPEP	7
PLAC8	7
ALOX5AP	7
GNG11	7
CX3CR1	7
CD163	7
MXD1	7
SDPR	7
C17orf87	8
HSPA5	8
TMSL3 /// TMSB4X	8
SAP30	8
TLK1	8
NCF1	8
NPM1	8
SERPINB1	8
BNIP3L	8
GP1BA	8
LOC728188 /// PGAM4	8
RIOK3	8
MAX	8
FLJ78302 /// CCR2	9
PF4V1	9
VNN2	9
MYL9	9
PROK2	9
ACSL1	9
STAT1	9
CLEC1B	9
AQP9	9
LY96	9
CR1	9
ITGAM	10
EIF2AK1	10
ATP6V1C1	10
HIST1H1C	10
BCL2A1	10
HRB	10
BASP1	10
YWHAG	11
FAM65B /// C6orf32	11
ODC1	11
CNIH4	11
ATF4	11
PGRMC1	11
UBB	11
QPCT	11
AHNAK	11
ITGB1	11
HNRPDL	11
KLHL8	11
B4GALT5	12
RUFY1	12
GNAZ	12
PGK1	13
SH3GLB1	13
SSH2	13
C9orf78	13
LOC729260 /// LIMS1	13
GPX4	13
GNAS	14
UBE2D1	14
ST20	14
SET	14
CPVL	14
RBPJ	14
CD63	14
NENF	14
HSPC159	15
CD86	15
NAAA	15
HLA-DPB1	15
CPD	16
TLN1	16
ITGA2B	16
ARHGAP18	16
IGF2R	16
FLNA	16
FCGR1B	16
CLU	16
CSF1R	16
METTL9	17
TLR2	17
CTSA	17
GYG1	17
MEF2C	17
AP1S2	17
RAB27A	17
PSME2	17
VAPA	17
ACSL4	17
TBC1D14	17
MAP2K1IP1	17
LILRA6 /// LILRA3 /// LILRB3 /// LILRA6	18
UXS1	18
WARS	18
ITGAL	18
MTSS1	18
BST1	18
NUB1	18
CCNG1	18
RGS10	18
DNAJC3	18
NCF4	19
HIST2H2BE	19
PDLIM1	19
SLC11A1	19
CD226	19
CTSD	19
IL10RB	19
PCGF5	20
NT5C3	20
ITGA4	20
KLHL2	20
LDHB	20
ZFP36L2	21
OBFC2A	21
LILRA5	21
CCDC90A	21
HLA-DMA	21
PLSCR1	21
C7orf41	21
APEX1	22
C4orf18	22
EMB	22
TAF13	22
ZCCHC17	22
C11orf46	22
HLA-DMB /// NM_002118	22
ETS2	23
ZFAND3	23
BCL6	23
CETN2	23
SAMSN1	23
MOBKL1A	23
TRIM25	23
ARRB1	23
ADAM9	23
GLT1D1	23
FNDC3B	23
RAB13	23
LILRB1	23
GM2A	23
SIDT2	23
MAPRE2	23
MAPK14	23
APBB1IP	23
C19orf59	24
MMD	24
SLC25A37	24
VNN1	24
FAM129A	24
C6orf25	24
PTGS1	24
GMPR	24
LIN7A	24
MS4A4A	25
IFI44	25
OAS2	25
HBB /// HBD	25
CCR2	25
CST7	25
Q9H354_HUMAN	25
LTBP1	25
NM_207376	25
STEAP4	25
hCG_1998957 /// HLA-DRB5 /// HLA-DRB1	25
PLA2G7	25
IGJ	26
Q9P1B9_HUMAN	26
ALDH1A1	26
ARHGEF12	26
NKG7	26
RETN	26
SELP	26
HIST2H4A /// HIST1H4H	26
HIST1H2AG	26
CD1C	26
SULT1B1	26
ARMET	27
RNF141	27
CMPK1 /// CMPK	27
UBE2E3	27
RBMS1	27
HSH2D /// RAB8A	27
ABHD5	27
C9orf85	27
KLF10	27
CFLAR	27
EIF4E3	27
HMGB2	27
SPHAR /// RAB4A	28
SLC31A1	28
SIGLEC9	28
C14orf94	28
MOSPD2	28
CTTN	28
HLA-DPA1	28
PARP14	28
ANXA6	28
ASGR2	28
C2orf12	28
TSPAN33	28
RARRES3	28
MTMR3	29
PXK	29
ALOX5	29
MSL3L1	29
NPL	29
LOC729148 /// NUS1	29
RHOT1	29
LIMS3	29
GLRX	29
SGTB	29
PTPN1	29
ZDHHC20	29
RPAP3	30
C12orf45	30
LMNB1	30
CEBPB	30
BTBD10	30
CRIP1 /// Q8NAF8_HUMAN	30
SNCA	30
APOL6	30
RCN1	30
PRUNE	31
DAP	31
TLE3	31
XBP1	31
NFE2	31
WIPI1	31
CD99	32
ARF4	32
IRF2BP2	32
CREG1	32
CHIC2	32
NLRP12	32
PPP4R2	32
CDC42EP3	32
GMFB	32
UBE2J1	32
HLA-F	32
IGFBP7	32
FLOT2 /// DHRS13	32
MRPS35	32
DSTN	32
CHSY1	32
FKBP4	33
LOC728535 /// NAIP	33
TMEM2	33
SEPX1	33
CD9	33
TCF7L2	33
SLC15A4	33
ACPP	33
SLC40A1	33
TMEM71	33
AGPAT9	33
RNF213	33
MAN1A1	33
FUCA1	33
WDFY3	33
MT1X	33
PADI4	33
STYXL1	33
CYB5R3	33
ASPH	34
TTRAP	34
FCAR	34
FAM46C	34
HN1	34
PDIA6	34
CDC26	34
PEA15	34
EAF2	34
RHOC	34
ACP1	34
C11orf21	34
PABPC4	34
TIMP1	34
GTF2E2	34
EXOC6 /// Q6ZUN9_HUMAN	34
NARF	34
SNX18 /// SNAG1	34
SLC25A24	34
BATF	35
CTSL1	35
CCDC50	35
GK /// GK3P	35
SCCPDH	35
LILRB4	35
ZAK	35
TLR5	35
HPSE	35
FKBP5	35
ARL3	35
C5orf32	36
TRIB1	36
GUCY1B3	36
CLEC4D	36
F5	36
DSC2	36
ELOVL7	36
LOC652708 /// CES1	36
DOCK10	36
DYSF	36
MX1	36
PNMA1	36
HIST1H2AG /// HIST1H3H /// HIST1H2AI	36
HSPH1	36
FER1L3	36
NLRC4	37
CPEB4	37
LRPPRC	37
IRF1	37
MAFB	37
HK2	37
TBC1D9	37
SIGLEC7	37
ACTR3B	37
LCN2	37
CD4	37
EPSTI1	38
TMEM40	38
SCGB1C1	38
FPR2	38
IGSF2	38
TRIM58	38
SAMD9L	38
GPR177	38
FCGR1A	38
SOCS3	38
MAP2K6	38
GPR141	38
TMEM158	39
IFNAR2	39
PCYOX1	39
PHCA	39
STAT5B	39
YIPF5	39
SPDYA /// PPP1CB	39
CHCHD7	39
EPB41	39
ERLIN1 /// CHUK	39
hCG_2025063 /// PTPN2	39
RNF146	39
UPP1	39
RNF24	39
SYNJ1	39
MAP3K8	39
RNASEL	39
PDIA4	39
SMAD3	39
SEC24A	39
DYNLL2	39
MYC	39
GLT25D1	39
TMOD2	39
PSMC6	39
ATP6V1D	39
SLC2A14 /// SLC2A3	39
LOC552891 /// DNAJC25 /// GNG10	39
THEM5	39
SPECC1	39
LOC730394 /// GTF2H2	39
MARCKS	40
CYSLTR1	40
ATP13A3	40
INSIG2	40
FAM126B	40
BCL11A	40
THBD	40
NDEL1	41
TSHZ3	41
TSPAN14	41
MTHFS	41
CCDC98	41
ACRBP	41
PRCP	41
MOSC1	41
MBOAT5	41
CHN2	41
PPP4R1	41
PEBP1	41
PLOD1	41
ARFGAP3	41
OSTM1	41
IDH1	41
CD244	41
CALML4	41
F2R	41
MRPS33	41
NANS	41
RCBTB2	41
PCYT1A	41
KIAA0040	41
BCL3	41
RASA3	42
GLTPP1 /// GLTP	42
GRAP2	42
PCNX	42
GNA15	42
ATP2B4	42
ARHGAP21	42
FLVCR2	42
PDGFA	42
MAP4K5	42
PARVB	42
SIGLEC10	42
C16orf57	42
ARHGAP17	42
KCNA3	42
LY6E	43
HBQ1	43
GBP1	43
MPZL3	43
POLR3G	43
CYP1B1	43
GFI1B	44
FSTL1	44
SERPING1	44
C6orf129	44
HLX	44
CKAP2	44
RP11-529I10.4 /// NP_056263.1	45
USP12	45
CDK5	45
NP	45
CEACAM4	45
CD151	45
HSDL2	45
C20orf3	45
PTGER2	45
FBXO38	45
DRAM	45
C12orf4	45
MYCL1	46
DNMT1	46
FLOT1	46
ZNF706	46
EPB41L3	46
POR	46
ERP29	46
HINT1	46
RNF43 /// SUPT4H1	46
C6orf108	46
PLEKHO1	46
LOC728535 /// DKFZP686M0199 /// Q3SX61_HUMAN /// GUSL4_HUMAN /// GUSBL1	46
C20orf177	46
NFIL3	46
RHOU	46
ISCU	46
RRP15	47
SLC36A4	47
ZFAND1	47
Q58FF7_HUMAN	47
TLR1	47
ABCE1	47
TPM2	47
NCK2	47
ALS2CR13	47
HSPA1B	47
MRPL1	47
STX3	47
LY6G6F /// LY6G6D	47
TRMT6	47
RAB37	48
IRAK4	48
FAM63A	48
DPEP2	48
C2orf64 /// MGAT4A	48
GP1BB /// SEPT5	48
NOB1	48
SMOX	48
SSBP2	48
ADAM19	48
B3GNT2	48
UBASH3B	48
MBNL3	48
FBP1	48
IL4R	48
PAG1	48
YIPF1	48
ETHE1	48
KIAA1715	48
HYOU1	48
C3orf60	48
FCER1A	49
PVALB	49
S100P	49
Q6ZNT7_HUMAN	49
HLA-DQA1	49
CXCL5	49
Q71JB2_HUMAN	49
HB25_HUMAN	49
CCL3L3 /// CCL3L1	49
Q9P1I9_HUMAN	49
PROS1	49
GBP4	49
IFIT1	49
ABCC4	50
DNM3	50
SVIP_HUMAN	50
GBP5	50
SLCO4C1	50
CLEC6A	50
TC2N	50
PDE5A	50
CXorf20	50
BMP6	50
SLAMF7	50
PBX1	50
MMRN1	50
PCYT1B	50
STON2	50
JAM3	50
LRBA	51
EPB49	51
SCFD2	51
ADFP	52
SRPK1	52
C5orf26	53
RASGRP2	54
MKNK1	54
CARD6	54
SAMD8	54
TPM1	54
GADD45A	54
GTPBP2	54
UPF3A	54
GABBR1 /// NM_006398	54
LIPA	54
CDK2AP1	54
SSBP3	54
VPS45	54
CCDC19 /// TAGLN2	54
SGMS1	54
ST6GAL1	54
QSOX1	54
RDH5 /// BLOC1S1	54
KIAA1310	54
PHC2	54
TMED5	54
MXI1	54
ABI3	55
CSTF3	55
PGS1	55
MS4A14 /// MS4A7	55
PLEKHA9	55
CTSO	55
PDSS1	55
KIF3C	55
ST3GAL5	55
PFKFB3	55
SGMS2	55
GP6 /// Q9HCN6-2	56
FAM101B	56
PRKCA	56
XAF1 /// NP_954590.1	57
GBP3	57
SMPDL3A	57
PADI2	57
ZNF185	58
SEC24D	58
C20orf74	58
ESAM	58
SLC25A44	58
TBC1D2	58
PXN	58
GAS7	58
NSUN3	58
RASA2	58
FAR2	58
FAM160B1 /// KIAA1600	58
SPTY2D1	58
LITAF	58
SURF4	58
NDST2	58
PRKX	58
CCDC88C	58
RNGTT	58
SESN3	58
TRPV2	58
ATL3 /// ATLA3_HUMAN	58
COX15	58
THEX1	58
RBM47 /// NP_001092104.1	58
SYT11	58
TBXA2R	58
MARCO	59
SC4MOL	59
PMAIP1	59
KCNJ2	59
C20orf108	59
FOLR3	60
LBA1	60
CXCL1	60
C3AR1	60
MERTK	60
Q5SYT8_HUMAN	60
HOMER2	60
IFI6	60
CTSW	60
CMTM2	60
RBPMS2	60
IFIT2	60
JUN	60
LOC645590 /// PRKAR1B	61
RNF11	61
MYLK	61
FAM122B	61
HK3	61
MFF /// C2orf33	61
GAS2L1	61
FBXO9	61
BZW2	61
IPO5 /// RANBP5	61
TMCO3	61
PPP1R3B	61
M6PRBP1	61
GFM2	61
NGFRAP1	61
BATF3	61
EVL	61
ZNF252	61
C7orf24	61
NSMCE4A	61
LDLRAD3	61
KCTD11 /// CENTB1	61
GPR160	62
ATIC	62
CEBPE	62
BIRC3	62
CAMK2D	62
TXNDC9	62
RNASEH2B	62
XK	62
NDUFAF1	62
Q86UW5_HUMAN	62
RFTN1	63
IGF2BP2	63
CTDSPL	63
SAV1	63
ABI2	63
PIM1	63
MBOAT7 /// LENG4	63
ATP2A3	63
ENDOD1	64
SLA2	64
ABHD4	64
MCM6	64
ALOX12	64
FAM151B	64
C5orf4	64
LGMN	64
WASF3	64
HIST1H2BJ	64
PARD3	64
EHD3	64
DDEF2	64
TSPAN2	64
ITGB5	64
TSC22D1	65
DPH5	65
TIPARP	65
RNASE4 /// ANG	65
SCRN1	65
WRB	65
RAB33B	65
CMKLR1	65
STARD4	65
C6orf211	65
ACSL3	65
ELP2	65
SPN	65
LHFP	65
C14orf4	65
FCGR2C /// FCGR2B	66
APOBEC3C /// APOBEC3D	66
ISCA1	66
AMPD3	66
VSIG2	66
FAH	66
BTN3A1	66
MINK1	66
SH3BP5	66
TXNDC5 /// MUTED /// TXNDC5	66
TMEM173	66
RNF12	66
NID1	66
MGAT4B	66
KIF1B	66
ARG2	66
AASDHPPT	66
SHKBP1	66
ZBTB24	66
TMEM120A	66
LAIR1	66
GALK1	67
NBPF16 /// NBPF15 /// Q5TB04_HUMAN	67
PEX26 /// TUBA8	67
C16orf35	67
FKBP1B	67
HMGN1	67
CREB5	67
Q6ZVW4_HUMAN	67
LOC649169 /// WDR74	67
AGPAT1	67
IDH3A	67
CANT1	67
C16orf61	67
MYO18A /// TIAF1	67
HYI	67
SFT2D2 /// TBX19	67
CARS	67
ZDHHC3	67
STK3	67
NY-SAR-48 /// NP_219485.1	67
ID2	67
GBA /// GBAP	67
STAB1	67
Q6ZNL0_HUMAN	67
APCDD1	67
KIAA0182	67
HRASLS3	68
IFIT3	68
LOC652708	68
LYRM4 /// Q8WY88_HUMAN	68
ARL4C	68
CLEC10A	68
DPY19L1	68
TNFRSF10C	68
ACVR2A	68
PPP1R14A	68
TMEFF1 /// C9orf30	68
JMY /// NP_689618.2	68
THG1L	68
SSX2IP	68
PLA2G12A	69
ABCC3	69
P2RX1	69
BTN3A3	69
SEC23A	69
MAN2A2	69
MGLL	69
FHL1	69
DCAKD	69
ZNF438	69
ATP8A1	69
PDGFC	70
TNIK	70
RNF125	70
PARP12	70
ARID5B	70
GUCY1A3	70
ST14	70
TCN2	70
SIAE	70
GNB5	70
SYTL4	70
C14orf129	71
HTRA1	71
IL3RA	71
NRG1	71
JUP	71
TPST1	71
HPR	71
MPHOSPH6	71
OLIG1	71
CMPK2	72
C1orf54	72
ZNF703	72
MMP25	72
MPO	72
CD83	72
C3orf34	72
Q6ZUW1_HUMAN	72
KBTBD7	72
NP12_HUMAN	73
SPATA6	73
OAT	73
MRPL52	73
STAG3L4	73
GALNT2	73
C14orf45	73
PREPL	73
RWDD2B	73
AAK1	73
PI4K2B	73
BTN3A2	73
INSL3 /// JAK3	73
HSPB1	73
CIITA	73
TP53	73
KIAA0391	73
SLA	73
TCTA	73
ARHGAP24	73
MUT	73
TMEM16K	73
ZNF367	73
ALG6	73
MLLT1	73
HSPA1L	73
TMEM63A	73
ETFDH	73
RHOF	73
FNBP1L	74
CALD1	74
EGF	74
MCTP2	74
ABLIM3	74
HSCB	74
RNASE3	74
TTC7B	74
SQLE	74
CAMP	74
KIFAP3	74
HP	75
HERC5	75
GZMB	75
SLPI	75
IL1R2	75
TMSB4Y	75
Q9P181_HUMAN	75
MGAM	75
SERPINB2	75
GZMA	75
GSTM1	75
IFI44L	75
IL8RA	75
MMP9	75
TNFAIP6	75
ANXA3	75
RSAD2	75
HBG2 /// HBG1 /// HBE1 /// HBG2	75
GBGT1	76
POLD2	76
WBSCR22	76
CRELD2	76
TAPBPL /// CD27	76
SH2B2	76
SETD8	76
VDR	76
ASB1	76
C14orf43	76
TWF1	76
LMNA	76
CSRP2BP	76
CRK	76
HDAC4	76
DNPEP	76
EFNB1	76
C12orf49	76
GOLGA8B /// GOLGA8A	76
C9orf91	76
MTMR11	76
LOC284422 /// O75264_HUMAN	76
SERPINF1	76
PDE7A	76
KIAA0859	76
ZNF664	76
SBNO2	76
CENPL /// SNORD47	76
DOK3	76
BEX4	76
ZBTB16	76
SLC26A2	76
FAM107B	76
RUNX3	76
NOL5A	76
MTX1	77
BCAT1	77
TMEM104	77
MGAT5	77
PEX19	77
MTR /// Q96B84_HUMAN	77
TRIO	77
SLC18A2	77
SLC35D2	77
BAG4	77
LDLR	77
ATXN1 /// Q96C81_HUMAN	77
C1orf25	77
CCDC92	77
ULK2	77
PRKAB2	77
LOC652330 /// NF1	77
HAVCR2	77
REXO2	77
MPL	77
ZFYVE16	77
HELB	77
NFAT5	77
PHTF2	77
ARHGAP10	78
GNGT2	78
FAM162A	78
C21orf45	78
BAG3	78
IRF4	78
CHORDC1	78
ITM2C	78
LOC649034	78
ZBTB10	78
TIFA	78
RFK	78
LIAS	78
CABP5	79
CASP5	79
FUT8	79
TFPI	79
RHOBTB1	79
CMTM5	79
IL1RAP /// Q8N9C1_HUMAN	79
SLC39A8	79
LY6G6E	79
LIMK2	79
CDKN1C	80
TRAPPC6A	80
ECHDC3	80
CHST7	80
FAM26F	80
GHRL	80
DMN	80
TMEM39A	80
OLFM1	80
C1QA	80
ENG	80
COMMD3	80
CYP4V2	80
DACH1	80
C18orf55	80
MAGOHB /// MGN2_HUMAN	80
LOC441108 /// NP_001013739.1	80
ADM	80
PRR11	81
HIST1H2AJ	81
LMBRD2	81
GSTM4 /// GSTM2 /// GSTM4	81
CD82	81
IFT74	81
ABHD3	81
MITF	81
LEPROT /// LEPR	81
PGM1	81
HIP1	81
DGAT2	81
C8orf41	81
SLC36A1	81
XYLT1	81
PCBD1	81
PTK2	81
SLC16A7	81
GRK5	81
AKTIP	81
FAM111A	81
DHFR	81
AIG1	82
ANKS1A	82
C11orf82	82
TMED8	82
SLC24A4	82
LOXL3	82
RTN1	82
LDLRAP1	82
TRSPAP1	82
MMAB	82
ZNF302	82
USP36	82
TNFRSF10D	82
FXN	82
NEU1	82
PIK3R6	82
DTX4	82
TFAP4	82
ELK4	82
TRAP1	82
ACVR1B	82
NCOA7	82
HNRPLL	82
IQCE	82
EEPD1	82
DDX47 /// APOLD1	82
MAP4K2	82
GPRIN3	82
SEMA4B	82
CARS2	82
RGS6	83
SOCS4	83
STK17A	83
LAPTM4B	83
LXN	83
PLA2G4A	83
HERC2P2	84
FAM46A	84
TDG	84
DBN1	84
VAV2	84
PLD4	84
REC8	84
TRERF1	84
MRTO4	84
PSMB5	84
LOC283755	84
LRP8	84
RFX5	84
HDAC9	84
FAM129C	84
CKS1B	84
VAT1	84
COASY	84
CYP51A1 /// Q49AT9_HUMAN	84
GCDH	84
MAP4K1	84
CCNB1IP1	84
ABHD14B	84
ZNF189	84
F2RL3	84
SEMA6B	84
LOC653441 /// PHC1	84
MYO1C	84
CD1A	84
Gcom1 /// GRINL1A /// GRINL1B	85
RAB39	85
NFE2L3	85
C9orf165	86
S1PR1	86
DDX10	86
ANKRD34B	86
PVRL2	86
DUSP5	86
CDC42EP2	86
OSBPL1A	86
MGST1	87
C14orf159	87
UBE2O	87
ABAT	87
MAEA	87
TTYH2	87
TFDP2	87
FAM129B	87
CTNS	87
IDI1	87
ATG4A	87
KCNE1	87
TCF4	87
MTMR2	87
PRKACB	87
TJP2	87
QRSL1	87
RAB3IP	87
NIT2	87
E2F2	87
SLC22A15	87
C9orf46	87
ADA	87
FRMD3	87
WWC3	87
TMEM63B	87
PNPLA1	87
PFTK1	88
CD1E	88
MFAP3L	88
MPZL2	89
LOC649034 /// PGA5	89
SHQ1	89
GPER	89
Q6ZTH3_HUMAN	89
RGL4 /// RGDSR_HUMAN	89
CSTF2T	89
SNF1LK	89
PAQR7	89
TMEM51	89
GIPC3	89
IGLL3	89
CTSG	90
Q7Z2R7_HUMAN	90
ALAS2	90
METTL7B	90
ERAP2 /// NP_071745.1	90
KCNJ15	90
GPR97	90
RHD	90
VNN3	90
ZNF385D	90
GPR34	90
HBM	90
GRB14	90
PLOD2	90
CLEC5A	90
DEFA4	90
SCGB3A2	90
FPR3	90
NR1D2	91
PAICS	91
SMC2	91
TMOD1	92
Q5JVP7_HUMAN	92
MANSC1	93
ANKRD22	93
FLJ10213	93
CA13	93
OAS3	93
DDX60	93
TDRD9	93
LOC728401	93
MLLT3	93
HIST1H2BO	93
NCKAP1	93
RAB6B	93
ITM2A	93
TP53I11	94
CDYL2	94
NISCH	94
LSDP5 /// LRG1	94
PYCR2	94
SPATA13 /// Q8NAF6_HUMAN	94
TBL2	94
PHF15	94
GRASP	94
MRVI1	94
ACOT7	94
ING5	94
PSPH	94
PES1	94
PEAR1	94
NBPF3	94
GGCX	94
MCM7	94
DENND2D	94
RPH3A	94
SEC22C	94
ANXA8 /// Q8N8J2_HUMAN /// ANXA8L1	94
MOBKL2B	94
Q8N950_HUMAN /// Q5JS54_HUMAN	94
WDR54	94
LOC731682 /// HLA-DQA2	95
ORM2 /// ORM1	95
ALPL	95
ELA2	95
Q8N6V7_HUMAN	95
LYPD2	95
SLC4A1	95
SASH1	95
GNLY	95
C15orf54	95
CEACAM1	95
TSPAN13	95
FAM114A2	96
NFIX	96
TMEM64	96
PITPNM2	96
C17orf75	96
C1RL	96
SMPD1	96
PIGM	96
ANAPC1	96
KIAA0329	96
BACE1	96
NAT10	96
INTS9	96
CNPY4	96
SAMD14	96
RGL1	96
PPARGC1B	96
C14orf101	96
AGBL5	96
TMEM106C	96
NT5DC1	96
ALDOC	96
ARHGAP12	97
TTC27	97
HRH2	97
GCLM	97
PRKCQ	97
FBN2	97
ALPK1	97
ENTPD5	97
MTHFD1	97
SLC7A5	97
BET3L	97
PRIM1	97
METTL4	97
C9orf52	97
PID1	98
Q8IV37_HUMAN	98
HLA-DOA	98
FAM135A	98
C12orf39	98
Q8N7P5_HUMAN	98
TBC1D4	99
FAM14B	99
ANKH	99
N4BP2L1 /// NP_001073159.1	99
LOC284417	99
PLB1	99
AKAP7	99
EPB41L2	99
FMNL3	99
MOV10	99
TPPP3	99
CXorf34	99
EBPL	99
BCL2L1	99
PRTFDC1	100
PCSK6	100
OSBP2	100
OPHN1	100
EPS8	100
FADS2	100
HGD	100
KIAA0746	100
BLNK	100
TSPAN18	100
ABCA1	100
LILRA4	100
FECH	100
PECR	100
PNPT1	100
TYMS	101
RG9MTD2	101
SIGLEC1	101
PPP1R3D	101
ATP1B1	101
MLC1	101
FKBP11	101
HORMAD1	101
ZC3H8	101
ENTPD7	101
CLUAP1	101
TSPAN9	101
TNFRSF21	101
APOBEC3B	101
TGFA	101
POU2AF1	101
IL1RN	102
KCNMB1	102
Q9UFT6_HUMAN	102
LOH11CR2A	102
ARNTL	102
TBC1D13	102
PLD1	102
HIBADH	102
MYB	102
PLEKHG2	102
RSPH3	102
PPP2R1B	102
ADCY3	102
PKIG	103
CD59 /// Q3C1V1_HUMAN	103
ZMYM3	103
C15orf52	103
TOMM40L	103
POLR3E	103
XXyac-YX155B6.2 /// PDE4DIP	103
ALDH4A1	103
KLHDC8B	103
Q6ZU05_HUMAN	103
PPP1R3E /// HOMEZ	103
ATG9A /// ABCB6	103
MAPK13	103
KIAA1147	103
STMN1	103
TAX1BP3 /// P2RX5	103
FAM117A	103
HERC2	103
LRRC27	103
NFATC2IP	103
PRKY	103
ANK1	104
Q6P662_HUMAN	104
CINP	104
ALKBH8	104
GNAO1	104
C1orf103	104
TAL1	104
LOC643008	104
MLLT11	104
HIST1H2BN	104
ARHGAP6	104
SLC24A3	104
MEIS1	105
ASAH3L	105
CDC14B /// CDC14C	105
ANGPT1	105
LAMC1	105
FMNL2	105
NT5M	105
FAM20A	105
HABP4	105
AQP10	105
C1QB	105
VPS13A	105
THAP5	105
HERC6	105
OPTN	105
ABLIM1	105
KCNMB4	105
MSRB3	105
SFRS2B	105
C7orf58 /// NP_079189.3	106
FANCL	106
ZMAT1	107
SLC35D3	107
BXDC2	107
C6orf66	107
O00509_HUMAN /// C14orf81	107
CLEC2D /// Q504R3_HUMAN	107
PCGF2	107
SLC1A4	107
SH3PXD2B	107
SLC9A7	108
ZC3HAV1L	108
GYS1	108
MCM3	108
BTN2A2	108
ACP5	108
C1orf198	108
RRN3	108
PIM2	108
IGF2BP3	108
TMEM185A	108
LETMD1	108
SPRED2	108
PCCA	108
TMEM48	108
FZD5	108
OFD1	108
NCAPD3	108
ZNF346	108
PIK3R3	108
DNAJA4	108
C21orf7	109
TGFB1I1	109
TSSC1	109
ACCS	109
FHL2	109
EEF2K	109
ARHGAP22	109
FCRL6	109
C10orf58	109
C1orf79	109
NDRG2	109
C1orf115	109
C18orf1	109
Q8NHT0_HUMAN	109
RP11-78J21.1	109
ZNF618	109
MAP1LC3A	109
GAS6	109
SPINK2	109
HPS4	109
ECM1	109
GPR133	109
AARSD1	109
PCSK5	109
MYO7A	109
DBP	109
FLJ33790	109
MAP3K6	109
UBFD1	109
MAP7	109
MAST2	109
DHCR7	109
VWF	109
SH3RF1	109
PTPRS	109
C6orf97	110
TMEM14A	110
NR_003369.1	110
CYP2U1	110
PTTG1	110
FAM89A	110
ST3GAL3	110
DHCR24	110
SYNE1 /// C6orf98	111
MAST4	111
GRAMD1B	111
C6orf206	111
TMEM144	111
SIPA1L2	111
TARSL2	111
TFB1M	111
NEDD4	111
FLNB	111
DOPEY2	111
CDKL1	111
CCDC126	111
LOC134145	111
GALM	111
HGF	111
INTS2	111
STRBP	111
CORO2A	111
ENO2	111
DARS2	111
PDK2	111
SIDT1	111
SPTB	111
SFMBT2	111
TPK1	111
LOC653053 /// WDR47	111
ROPN1L	112
E2F1	112
ADAM28	112
HPGD	112
KPNA5	112
RSPH1	112
FAM164A	113
C2orf58	113
CAV2	113
FMN1	113
Q7L4D9_HUMAN	113
SELENBP1	113
SLC38A1	113
KREMEN1	113
PPARG	113
ITGA6	114
GALNT3	114
AGPAT5	114
NFATC2	114
LANCL3	114
CCR4	114
C15orf26	114
WBP5	114
SLC22A4	114
TSP50	115
NR4A1	115
OXTR	115
HSD17B7	115
PTX3	115
RALGPS2	115
ARMCX1	115
C3orf26	115
TCL1A	115
GK5	115
SLC37A3	115
SYT17	115
LBH	115
GPR42P	115
A2ADX3_HUMAN	115
AQP3	115
C6orf145	115
TCTEX1D2 /// TM4SF19	115
CYP4F2	115
ZBP1	116
RASL11A	116
MGC29506 /// NM_016459.3	116
NR_002720.1	116
GNPDA1	117
LOC728449 /// ANXA8L2	117
PFKM	117
CSTF2	117
NMNAT2	117
NAV1	117
AKAP1	117
PRDM10	117
FBXL10	117
EZH2	117
DHX58	117
SNURF /// SNRPN	117
POLR1A	117
NAT9	117
SLC22A5	117
TRIM71	117
TNRC6C	117
ZDHHC9	117
FBXO16 /// ZNF395	117
PGM2L1	118
VIL1	118
THAP2	118
ST7	118
FAM63B	118
SERPINE1	118
SNORD31 /// SNORD27 /// SNORD25	119
ZNF319	119
FAIM3	119
GGH	119
CNN1	119
ITLN1	119
ADRB1	119
LOC728320 /// LTF	119
KIAA1712	120
WASF1	120
CISD1	120
PUS10	120
TMEM41B	120
FBXO22	120
LONRF1	120
TSEN15 /// C1orf19	120
ALMS1	120
APOL3	120
TSGA14	120
POLR1E	121
PRKG1	121
Q8N6Q3-3	122
TREML3	122
TMTC1	122
LOC727738	122
PKHD1L1	122
Q9P1I3_HUMAN	122
GNG8	122
PDE3A	122
Q9P1G9_HUMAN	122
GPR84	122
GZMH	122
LOC727738 /// AREG	122
TCEA3	123
C1QTNF6 /// IL2RB /// C1QTNF6	123
ZNF507	123
ZNF532	123
YOD1	123
ACSF2	123
NM_001076680.1	123
ANXA8L1 /// ANXA8 /// NP_001092315.1	123
HJURP	123
AFAP1L2	123
FAM80B	123
ZNF366	123
FAM114A1	123
Q8N214_HUMAN	123
MKL2	123
DNM1	123
CLTCL1	123
HMGCL	123
ADARB1	123
PALM2-AKAP2 /// PALM2 /// AKAP2 /// PALM2	123
TRIB2	123
FARP2	123
EPB42	124
ECT2	124
TSPYL2	124
HEG1	124
ST8SIA6	124
SLC12A2	124
TREML2	124
RHCE	124
RRM2	124
CSNK1A1L	124
TMEM45B	125
CSGALNACT1 /// CGAT1_HUMAN	125
ANKRD35	125
RPP25	125
PDE4D	125
CR1L /// CR1	125
TMEM56 /// RWDD3	125
ACACA	125
LRRC16A /// LRRC16	125
CD247	125
RFC3	125
C11orf1	125
RNF175	125
POLA1	125
DPY19L3	125
CRYM	125
IMPA1	125
CCRN4L	125
CD38	126
ME1	126
PAWR	126
C1QC	126
EGLN3	126
VEPH1	126
CTNNAL1	126
PAM	126
SERPINE2	126
ZNF230	126
ST6GALNAC3	126
IGLL1	126
MAK	126
LZTFL1	126
SPG3A	126
GFRA2	127
CYB5R2	127
GRB10	127
C9orf9	127
PET112L	127
XYLB	127
SAMD4A	127
NEGR1	127
FANCA	127
SYT15	127
RICS /// NP_055530.2	127
C3	127
PPIL1	127
OSBPL3	127
CNNM2	127
C10orf128	127
ABL2	127
BTBD11	127
ACOX2	127
Q5T6R2_HUMAN	127
NAPEPLD	128
PSD3	128
CHD7	128
MYOM1	128
CCRL2	128
CAV1	128
COL6A3	128
FLJ35776	128
KL	128
LETM2	128
MAP1B	128
Q6ZVG4_HUMAN	128
SLC4A7	128
HADH	128
SLC1A3	128
SETBP1	128
SCD	128
NRP1	128
KIAA0748	128
PLA2G4C	128
SPATA1	128
PTGR1 /// LTB4DH	128
LONRF3	128
MTHFD2L	128
COCH	129
CNNM3	129
ADAMTS5	129
NAT1	129
EPM2A	129
POP1	129
MOSC2	129
ITPKC	129
SLC38A5	129
C2CD2	129
DDAH1	129
PALLD	129
PLXNA4 /// Q8NAP5_HUMAN /// PLXNA4B	129
SLC8A3	129
AFF3	129
FLJ14213 /// NP_079117.2	129
OLFML2B	129
MYO10	129
PHACTR1	129
C7orf53	130
USP18	130
CETP	130
TXNDC16	130
WDR49	130
FGF2	130
MAP1A	130
CDC42BPA	130
DHRS9	130
SH3TC2	130
BTLA	131
AVPR1A	131
Q6ZTH0_HUMAN	131
MRC1L1 /// MRC1	131
TEX9	131
CLEC4C	131
SLC14A1	131
C1orf150	131
MRC1	131
EFHC2	131
HIST1H3F /// HIST1H3G	131
WEE1	131
CALCRL	131
SERPINB10	132
ARG1	132
KLRB1	132
CD96	132
IL18RAP	132
IL18R1	132
P2RY14	132
P2RY10	132
TAS2R40	132
MMP1	132
CCL2	132
NCBP2L	132
GPR174	132
CEACAM8	132
MS4A2	132
SH2D1B	132
RHOBTB3	133
USP13	133
STK32B	133
TSPYL5	133
IPPK	133
SIGLEC12	133
TMEM194A /// K0286_HUMAN	133
FAM23B	133
CACNB4	133
TARBP1	133
ATP10A	133
Q8N507_HUMAN /// C4orf12	133
NID2	133
TRAF3IP2	133
WDR21A	133
ACPL2	133
PCDH21	133
NEDD4L	133
SATB2	133
CDC7	133
AMPH	134
GPSM2	134
KBTBD8	134
PCOLCE2	134
CD28	134
CHI3L2	134
SDC2	134
RNASE1	134
TSPAN5	134
MED12L	134
DOK6	134
SKAP1	134
ABHD12B	134
KLF12	134
SLC26A8	134
FAM70A	134
TOM1L1	135
GSTM3	135
LRRCC1	135
GSTM5	135
PRELID2	135
GP5	135
TRPC6	135
IRS1	135
MAOB	135
SEZ6L	136
EPAS1	136
SLC41A2	136
ZNF222	136
CPE	136
CACNA2D3	136
UST	136
PER3	136
TBX21	137
PPIC	137
GRK4	137
TDRD6	137
EDNRB	137
O75704_HUMAN	138
TUBGCP5	138
TRAF5	138
DST	138
SLC22A16	138
C5orf42	138
TGFBR3	138
FAM40B	138
CD34	138
OSGEPL1	138
BUB1	138
CDH6	138
CDH26	138
LIPH	139
TGFB2	139
IL10	139
HIST1H1B	139
TTLL7	139
ITGA2	139
TMSL8	139
SERPINI1	139
DNASE1L3	140
ARHGAP29	140
ACSM3	140
IL1R1	140
DNAJC5B	140
BIVM	140
SRGAP1	140
LOC652726 /// ANKRD36	140
PLCL1	140
C10orf30	140
PELO /// ITGA1	140
TMEM16B	140
SLC28A3	140
LRRTM2	140
LOC653882 /// KIT	140
CD1B	140
LOC645195 /// DNAJC6	141
RASGRP3	141
COBLL1	141
LYVE1	141
DGKH	141
CMBL	141
INPP4B	141
PRL	142
MKI67	142
CEACAM6 /// CEACAM5	142
NSUN7	142
PTGFR	142
CCT6B	142
ODZ1	142
HSP90AB4P	142
USP53	142
PHEX	142
KCNH7	142
MMP8	143
STAP1	143
BMX	143
STAT4	143
PKIA	143
CXCL9	143
KLRD1	143
SAMD3	143
COL10A1	143
ERAF	144
CA1	144
GYPB /// Q12832_HUMAN	144
CXCL10	144
FGFBP2	144
KLRK1 /// KLRC4	144
SUCNR1	144
GYPA	144
KLRF1	144
Q86TX6_HUMAN	144
TNFRSF17	144
IFIT1L	144
CDC6	145
CRISP3	145
TJP1	145
CYP19A1	145
MCOLN2	145
PYHIN1	145
C9orf84	145

## Sheet: gene_cluster_information_rabbit
gene_name	cluster_name
NM_005252	1
AL646087	1
AL121963	1
NM_000239	1
BC017246	1
BC000518	2
NM_000096	2
AY358821	2
BC067132	2
AF177173	2
BC004897	2
AC003080	2
AJ012793	2
BC064694	2
CR614117	2
NM_005721	2
AC024886	2
AK123776	2
BC031835	2
AK027056	2
U14391	2
NM_021245	2
AK022796	2
NM_054027	2
AL161732	2
BC002683	2
AC011418	2
AC011485	2
AK090599	2
NM_001846	2
BC008891	2
NM_023037	2
BC032763	2
BC010241	3
NM_002266	3
AF488803	3
BC073752	3
BC075818	3
BC070493	3
NM_003355	3
BC030206	3
BC011754	3
BC028145	3
AL133453	3
L00160	3
AL353622	3
BX648738	3
BC006501	3
NM_014426	3
BC018698	3
BC050685	3
CR604364	3
BC018914	3
BC001188	3
BC006175	3
BC000297	4
AY296206	4
BC020647	4
NM_033111	4
BC022377	4
BC001497	4
AB112439	4
NM_005896	4
BC006807	4
BC032863	4
BC035220	4
AC073261	4
AC090877	4
AF022789	4
NM_002253	4
AF126404	4
BC067288	4
NM_001469	4
AC116158	4
BC005123	4
CR619855	4
AB075852	4
BX648180	5
AY359114	5
AJ519841	5
BC043345	5
BC009587	5
BC016909	5
AC012181	5
M74718	5
NM_002951	5
AK027529	5
NM_006808	5
AC048341	5
BC005157	5
BC020965	5
AL355872	5
BX647976	5
NM_014346	5
BC012181	5
BK001671	5
BC035632	5
AC104059	5
NM_005655	5
BC052979	5
BC000961	6
AL627223	6
BC056160	6
NM_005313	6
NM_002539	6
BC026234	6
AC006269	6
NM_002154	6
NM_006577	6
NM_001428	6
BC003364	6
BC050637	6
AF533709	6
AK092008	6
AK027302	6
BC010087	6
BC002844	6
AY515854	6
BC053635	6
AC098484	6
BC012333	6
AK092300	6
NM_002901	6
NM_002807	6
AY442341	6
BC020643	6
AK127020	6
BC037279	6
AF034091	6
BC073998	6
AL109758	6
AF136273	6
BC001299	6
NM_172373	7
BC071629	7
NM_016570	7
BC036756	7
BC021196	7
AJ430349	7
NM_002775	7
AY249140	7
BC005139	7
AY149237	7
BC068014	7
NM_000877	7
NM_002948	7
BC006209	7
BC016027	7
BC018805	7
BX648251	7
BC010839	7
BC008028	7
AC079611	7
U24183	7
AL132660	7
AL139392	7
BC007945	7
BC026951	7
BX648876	7
AC108022	8
NM_001316	8
AB007963	8
BC065499	8
U18247	8
NM_000969	8
BC006193	8
AY282407	8
NM_020177	8
BC015958	8
BC019845	8
NM_005061	8
NM_004807	8
AK056639	8
NM_003002	8
BC000938	8
BC001471	8
NM_001005	8
AC005034	8
NM_001172	8
NM_016312	8
BX647309	8
NM_003488	8
BC025962	8
NM_000979	8
AY196212	8
BC065258	8
BC056413	8
BC030214	8
AC093520	9
AK094058	9
BC070325	9
NM_012248	9
BC009349	9
BC005853	9
BX641023	9
BC040074	9
NM_001183	9
BC014077	9
BT007328	9
BC039294	9
BC035974	9
NM_033500	9
BC006386	9
BC041093	9
U69668	9
Z84478	9
BC075813	9
AF113209	9
AF288385	9
BC039297	9
BC058924	9
BC007874	9
AL138693	9
NM_005067	9
BC033077	9
BC014280	9
BC014558	10
AY358423	10
BC014977	10
BC038294	10
BC028912	10
BC064697	10
AF284815	10
BC000575	10
BC035014	10
BC013854	10
AC110592	10
BC029998	10
AF445025	10
AC005255	10
AC114803	10
AC010731	10
BC000385	10
BC014114	10
NM_002616	10
BC014184	10
BC001312	10
AL138725	10
BT007426	10
NM_005657	10
BC018602	10
NM_000986	11
AL590666	11
NM_005003	11
BC027732	11
NM_006355	11
BC047640	11
NM_032228	11
BC013246	11
NM_001011	11
BC051800	11
BC043358	11
NM_001363	11
NM_001020	11
BC016445	11
NM_002798	11
NM_000990	11
BC009638	11
AK127640	11
AK095856	11
BC043148	11
BC017228	11
BC028375	11
BC053368	11
AC027139	11
AK074420	11
AC111149	11
BC068542	11
AC073205	11
NM_006576	11
NM_001184	11
BC022964	12
BC000590	12
NM_003876	12
BC025930	12
NM_001212	12
BC026220	12
BC037166	12
BC017180	12
BC017876	12
AK128696	12
NM_022915	12
NM_005035	12
BC046363	12
BC002645	12
BC001360	12
AK024485	12
AK074382	12
NM_153690	12
BC010422	12
AB109030	12
NM_003819	12
AF087138	12
NM_017895	12
NM_002957	12
BC030142	12
NM_001452	12
BX647100	13
BC069238	13
NM_003469	13
AF069517	13
BC047288	13
BC000517	13
NM_003255	13
NM_021111	13
AK095767	13
AC011383	13
BC003383	13
CR593190	13
BC002856	13
NM_018071	13
NM_002047	13
NM_003750	13
AC096533	13
BC035638	13
NM_033129	13
AJ295846	13
BC009210	13
AK001593	13
Y16280	13
NM_001282	13
AC083902	13
AY196211	13
AK022677	13
BC000244	14
NM_001718	14
NM_032242	14
BC006462	14
BC000017	14
BX648524	14
BC018813	14
AC128694	14
AL391280	14
CR622789	14
AK001860	14
AK002021	14
BC001013	14
BC052968	14
BC031097	14
AK095600	14
NM_019886	14
AC018647	14
BT006802	14
BC004278	14
BC051292	14
AC013416	15
BC010140	15
AK055994	15
BC002673	15
NM_002522	15
BC035910	15
NM_020137	15
AY077700	15
NM_004359	15
NM_005559	15
BC009896	15
BC021091	15
AJ583433	15
BC018529	15
NM_025163	15
NM_000978	15
BX647665	15
D63479	15
NM_000172	15
CR627389	15
BC002749	15
AC073612	15
BC068510	15
BC038594	15
BC065526	15
AL136595	15
BC012583	15
AK123986	15
AC090646	15
AL590683	15
BC060793	15
NM_015084	15
NM_002168	15
NM_152443	15
NM_006177	15
AL138688	15
BC053909	15
AC004584	16
AC107081	16
BC035470	16
AK027869	16
AL035448	16
BT009760	16
AK025059	16
AK027656	16
AL590669	16
NM_033300	16
BC011572	16
NM_006827	16
NM_001347	16
BC004199	16
AF010313	16
NM_005702	16
BC002825	16
NM_014313	16
BX648178	16
NM_001394	16
AC079621	16
AK095465	16
BC011859	16
AC008998	16
AL117328	16
AB040890	16
BX647258	16
AK131436	16
AC144863	16
BK001542	16
NM_002834	16
NM_005762	16
AK056193	16
BC047378	16
AK128369	16
NM_001380	16
AK096542	16
AK126989	16
AK001923	16
AC104812	16
AC096898	16
CR613311	16
NM_012280	16
AK126549	16
NM_006891	16
BC038748	16
BC001049	16
AK127307	16
NM_003966	16
AC084251	16
BC047879	16
NM_003409	16
BC059409	16
AC104009	17
NM_005051	17
BC029933	17
NM_033161	17
BC050675	17
AL049555	17
BC001926	17
AC023356	17
AK123059	17
AK023903	17
BC004186	17
Z92542	17
BC012782	17
AC007022	17
AC026620	17
AC012146	17
BC013105	17
NM_144682	17
AC093283	17
BC040071	17
AC080100	17
AF111799	17
AL353732	17
BC041089	17
NM_033632	17
BC059404	17
NM_014516	17
BC065287	17
AC104447	17
BC031682	17
BC006383	17
AL445465	17
BC011934	17
AC105280	17
NM_006032	17
BC017310	17
D26443	17
AK025344	17
AL357121	17
AK022693	17
BC071747	17
BC015702	17
BC060840	17
NM_017454	17
AL391476	17
AK026897	17
NM_023008	17
AL117636	17
BC006985	17
AC010643	17
BC051699	17
BC006260	17
AL031277	17
NM_004204	17
AC068620	17
BC029606	17
BC026170	17
NM_002202	17
AC122713	17
AK095395	17
AB006629	17
BC040291	17
AC092490	17
BC025261	17
BC069269	17
NM_014718	17
NM_130786	17
BX276089	17
BC040298	17
NM_012423	17
BC043295	17
AJ132932	17
AC093656	17
AK128547	18
AK024251	18
NM_005631	18
BC061894	18
BC041798	18
NM_145230	18
AK126129	18
NM_012064	18
BC000306	18
AK026927	18
AC018557	18
BC010421	18
NM_000123	18
BC078166	18
AL671972	18
BC004114	18
BC040630	18
AK000766	18
BC050478	18
AC019089	18
NM_004515	18
BC000654	18
AK026849	18
BC017299	18
BC014243	18
AK092038	18
AY358670	18
BC001071	19
NM_014189	19
BC001691	19
BC035763	19
NM_001207	19
BC006096	19
AC005620	19
BC009890	19
NM_012463	19
BC001532	19
NM_003286	19
NM_002537	19
AK126587	19
BC075701	19
BC020987	19
BC058914	19
NM_080792	19
BC071918	19
BC066336	19
BC015884	19
BC001228	19
AJ130972	19
AC146507	19
BC011891	19
BC000484	19
NM_016390	19
AK022665	19
BC050477	20
AK097067	20
BC009999	20
AY665398	20
BC000326	20
BC048342	20
AK055136	20
BC003640	20
BC053873	20
AC006315	20
AP000646	20
BC011000	20
AC007365	20
NM_012398	20
BC073834	20
BC014002	20
AB002384	21
AF077671	21
NM_002267	21
BC019963	21
BC009586	21
BX647162	21
NM_002805	21
AC123784	21
BC025381	21
BC057394	21
BC004225	21
BC001874	21
AL138787	21
BC001811	21
AP000892	21
AK131450	21
AK127011	21
NM_001494	21
NM_003262	21
AC018629	21
BC000129	21
AL354696	22
NM_005373	22
AC022598	22
BC016051	22
NM_018509	22
AC026779	22
NM_005858	22
AJ010071	23
BC008596	23
BC009468	23
AY024361	23
AJ315849	23
NM_032775	23
NM_002811	23
BC011361	23
U36188	23
AK123200	23
AL121897	23
CR614171	23
NM_013354	23
BC018932	23
AC011419	23
NM_000038	23
BC026216	23
BC050687	23
BC041412	23
BC009357	23
BC032703	23
BC036038	23
AL139274	23
CR605263	24
NM_002753	24
BC003156	24
BX647473	24
BC072454	24
BC000291	24
CR626651	24
AL451083	24
AF210455	24
BC054338	24
AC087742	24
BC026016	24
BC030805	24
AC105398	24
BX640868	24
AL031664	24
NM_002802	24
S52624	24
BC024044	24
BC008317	24
BC017484	24
NM_003571	24
BC009631	25
NM_003575	25
NM_004451	25
BC008082	25
CR594419	25
NM_005920	25
BC016039	25
AC079360	25
BC063794	25
BC004874	25
AC090071	25
BC010137	25
AC008541	25
NM_006373	25
NM_002900	25
NM_003850	25
AC091045	25
BC008836	25
NM_005255	25
BC009959	25
AL353629	25
AF052137	25
BC018707	25
BC024738	25
BC031550	25
AK124843	25
BC035577	25
CR609430	25
NM_019009	25
AF306695	25
BC029647	25
AC093726	25
NM_002337	25
NM_003322	25
BC008340	25
BC044648	25
BC012336	25
U61500	25
NM_014246	25
BC043619	26
AC131011	26
BC009257	26
BC007562	26
BC012100	26
NM_002486	26
BC031222	26
X15331	26
BC002879	26
NM_003045	26
AK025381	26
BC015887	26
BC036893	26
NM_004973	26
BC047486	26
AB011085	26
NM_006129	26
BC028608	26
BC001659	26
BC020757	26
BC040564	26
AC026029	26
BC007443	26
AK027005	26
BC020448	26
AC144536	26
BC038390	26
NM_003216	26
NM_002874	26
NM_000981	26
BC035594	26
BC041873	26
NM_012382	26
BC026301	26
CR611838	26
AJ297824	26
BC056219	26
AC026227	26
BC015802	27
NM_001018	27
BC070090	27
AF030234	27
NM_024881	27
BC010282	27
AC092268	27
NM_022965	27
BC002817	27
AK025392	27
AF497978	27
AL449105	27
CR603118	27
BC065245	27
BC001826	27
BC062572	27
BT009828	27
AF132948	27
NM_003350	27
BC011910	27
CR615518	27
BC028567	27
AL359823	27
BC000805	27
BC048287	27
BC004155	27
BC007875	27
BC008502	27
BT007691	27
BC032684	27
BC001317	27
AL035071	27
BC020442	27
NM_001111	27
AC108065	27
BC038436	27
AL109965	27
BC047697	27
NM_015528	27
BC012448	27
BC036753	27
BC001434	27
BC070262	27
BC000892	27
AK024394	27
NM_005388	27
AF190153	27
BC014026	27
NM_018310	27
AC026202	27
BC028694	27
AY360464	27
BC047447	27
BC035900	27
BC071964	27
BC000528	27
NM_001029	28
BC031292	28
AK092696	28
NM_004487	28
AC018648	28
BC017448	28
L01042	28
BC052781	28
NM_012120	28
AK090911	28
BC066597	28
AL513007	28
AK023789	28
AB002315	28
CR620928	28
AC127430	28
BC058327	28
BC059949	28
AK025735	28
BC033588	28
NM_023010	28
BC001253	28
BC051029	28
BC014900	28
AL606834	28
AC109322	28
NM_003270	28
NM_003598	28
BC047632	28
BC014050	28
BC033100	28
NM_002657	28
BC006108	28
BC022859	28
NM_031452	28
AC017084	28
U85994	28
NM_002035	28
NM_001284	29
NM_014550	29
BC011608	29
AY358414	29
AK127280	29
BC032999	29
NM_000408	29
BC004974	29
AC019171	29
BC045189	29
NM_032121	29
AY358884	29
BC048768	29
BC053356	29
BC029104	29
AY358553	29
AF171877	29
BC015758	29
BC030592	29
AK122685	29
NM_004598	29
NM_018117	29
NM_002532	29
AK127635	29
BC060038	29
BC056418	29
BX648481	29
BX647582	29
BC035716	29
BC050709	29
BC020986	29
BC051754	30
BC001064	30
NM_004768	30
NM_013330	30
BX647202	30
NM_000968	30
BC028691	30
AC004837	30
BC039654	30
AY422170	30
AC079341	30
BC047305	30
BC037790	30
AC097662	30
BC058014	30
AY358616	30
BC007038	30
AK093947	30
BC056414	30
AY358564	30
BC054116	30
AC096946	30
AY358661	30
NM_001448	30
AC116612	30
BC000420	30
BC014092	30
BC015864	30
D55649	30
AC117498	30
BC015782	30
BC011965	30
BC005050	30
BC032639	30
AF233335	30
AL513327	30
AF082557	31
AB040897	31
NM_007209	31
BC009311	31
AL136633	31
NM_007192	31
AK090752	31
BC011948	31
NM_004565	31
BC034360	31
BC002803	31
AF156777	31
BC006547	31
AK024590	31
BC068599	31
BC043494	31
AY359027	31
BC022442	31
BC007616	31
AL353731	31
AL135818	31
BC024325	31
BC018528	31
BC010132	31
AF087877	31
AK097461	31
U37673	31
BC000810	31
BC028617	31
AK094318	31
BC003516	31
NM_007371	31
NM_017491	31
AL512710	31
BC002504	31
BC004317	31
CR456615	31
BC015349	31
BC014491	31
CR596180	31
AL359613	31
AB095931	31
BC063842	31
BC005149	31
BC041338	31
NM_000938	31
AK023500	31
NM_080841	31
BC002701	31
BC021557	31
AJ133352	31
BC004465	31
BC006527	31
AK127634	31
AY271661	31
NM_006044	31
BC027969	32
NM_020689	32
BC033636	32
BC030981	32
BC075799	32
NM_021250	32
NM_000521	32
AK127746	32
NM_006095	32
BX647175	32
AC091959	32
BC036283	32
BC040344	32
BC056154	32
NM_000092	32
NM_006367	32
BC018696	32
BX648466	32
BC034280	32
AK023746	32
BC016617	32
BC010540	33
BC072681	33
AC004805	33
AK027785	33
NM_017426	33
BC052574	33
AF173886	33
AK125610	33
BC035929	33
AC087650	33
BC011652	33
NM_014780	33
AC104964	33
BC000488	33
AF545435	33
BC007992	33
BC018084	33
NM_020795	33
BX957218	33
BC015379	33
BC009396	33
AC126773	33
CR618722	33
BC008778	33
NM_005909	33
NM_012295	33
NM_017749	33
BC050414	33
NM_017617	33
BC060814	33
NM_018915	33
CR620198	33
AK024660	33
BT007136	33
AK058072	33
NM_018847	33
BC025365	33
AC092544	33
BC052954	33
BC004141	33
NM_022551	33
AF086922	33
BC071601	33
NM_000754	33
NM_006289	33
NM_016023	34
BC016908	34
Z29090	34
AC104695	34
AC073346	34
AC074020	34
AC103925	34
BC039205	34
AC106878	34
BC018536	34
BX640725	34
BC030149	34
AK023675	34
AL161729	34
BC012794	34
AF035292	34
BC063882	34
CR615782	34
BC003694	34
AC099668	34
NM_021913	34
BC037963	34
BC020728	34
BC002876	34
NM_023019	34
NM_002610	34
AK098775	34
BX648426	34
BC039879	35
AC004160	35
AK127401	35
BC050358	35
AY130007	35
BC001918	35
AC022542	35
AC015910	35
AL133064	35
AB028993	35
BC033074	35
BC007611	35
BC067367	35
BC001321	35
NM_080820	36
AK126516	36
BC015045	36
AK098593	36
AL356379	37
CR622820	37
BC030701	37
BC021177	37
AK093391	37
NM_003793	37
BC006427	37
BC032866	37
AL450325	37
AK023826	37
BC002377	37
NM_024602	37
AL512506	37
AC113410	37
L37086	37
AF438482	37
NM_001001669	37
AL133662	37
BC014640	37
AC007569	37
AC104450	37
BC017709	37
AL365496	37
NM_212479	38
AK024920	38
BC000478	38
AC092671	38
BC040481	38
BC006769	38
BC026236	38
AC005180	38
NM_007157	38
NM_002055	38
BC003412	38
BC006491	38
BC012563	38
BC000028	38
BC034049	38
BC026350	38
CR604522	38
BC033696	38
AF448855	38
NM_000232	38
M96803	38
BC001502	38
NM_016310	38
BC009292	38
NM_022161	38
BC015116	38
BC006146	38
BC014898	38
AK057480	38
NM_015355	38
BC004872	38
NM_017637	38
BC064663	38
BC051893	38
AL135752	38
CR605975	38
AK022736	38
AK126775	38
CR611276	38
AF113129	38
NM_016248	38
BC037305	38
BC054336	38
AC011596	38
AF300795	38
BC015607	38
AK027527	38
BC002395	38
BC071655	38
AL031667	38
AC006460	38
BX648462	38
AL049780	38
BC016717	38
NM_005681	38
AK092033	38
AC016644	38
BC062984	38
BC017824	38
BC006123	38
AC008068	38
AC136489	38
NM_004737	38
AK098504	39
AC140485	39
NM_005103	39
BC040849	39
BC022783	39
BC019851	39
NM_004489	39
CR619655	39
BC012387	39
NM_004475	39
BC039004	39
BC052563	39
BC001733	39
AC009095	39
BC018714	39
BC050383	39
AL365502	39
BC073868	39
NM_152433	39
NM_004434	39
NM_002906	39
BC010276	39
BC063409	39
AK127926	39
NM_000255	39
NM_005803	39
AK074029	39
AK025648	39
BC035608	39
AL139255	39
AK025327	39
CR626358	39
CR622454	39
AC113554	39
BC008235	39
NM_004958	39
AL162734	40
NM_001068	40
BC000927	40
AL034582	40
BX647147	40
BC037492	40
BC016348	40
NM_000355	40
AL354793	40
NM_001510	40
NM_005148	40
BC039014	40
AF218915	40
BC032228	40
NM_002523	40
BC003047	40
AK091074	40
NM_001686	40
AK093098	40
NM_004841	40
AK022946	40
Y13892	40
AC023235	40
BC012987	40
AK027040	40
BC040458	41
BC060812	41
AK001002	41
BC060758	41
AK123299	41
AC021860	41
BC018896	41
AC108449	41
AC090058	41
BC032366	41
AK074936	41
BC057807	41
NM_015171	41
NM_018374	41
BC051773	41
AP003477	41
BC013188	41
AL157871	41
AY358270	41
AC092991	41
BC022075	41
BC014782	41
AL132800	42
AC073573	42
BC078157	42
AF061739	42
BC032333	42
AC090698	42
BC018808	42
AB058751	42
AL023284	42
BC002936	42
AL137025	42
NM_001984	42
AK025752	42
BC028573	42
AC004990	42
BC021714	42
NM_004924	42
BC020540	42
BC033039	42
AC008009	42
AC005412	43
NM_003887	43
D86963	43
BC031031	43
BC031358	43
X63556	43
CR622162	43
BC010885	43
AK027008	43
BC012780	43
AB007898	43
BC063796	43
BC001043	43
BC051811	43
BC001417	43
BC029130	43
NM_003944	43
AF097027	43
AK025646	43
NM_007324	43
NM_006826	43
NM_004453	43
BC041144	43
AL358815	43
CR619299	43
BC037293	43
AC128650	43
X63417	44
AK021931	44
AL034550	44
BC047044	44
BC015512	44
AY102279	44
NM_172070	44
NM_016441	44
NM_018841	44
AL021393	44
BC060817	44
NM_001321	44
AK055902	44
AJ459824	44
AL138742	44
AK025062	44
BC035259	44
AL136086	44
BC051869	44
AC128710	44
BC040228	44
NM_018212	44
AL590763	44
BC014533	44
NM_004360	44
BC028115	45
NM_022648	45
L41840	45
AK057686	45
AF418205	45
NM_013231	45
AB020650	45
BC001091	45
NM_020728	45
NM_002015	45
BC041945	45
NM_002715	45
AC073910	45
NM_006285	45
BC028383	45
NM_004308	45
AL353689	45
NM_015313	45
BC067274	45
AC003029	45
AL662924	45
AC016731	45
BC056422	45
AC079376	45
BC034151	45
AK128735	45
CR614932	45
BC012430	45
BC012597	45
NM_001386	45
NM_016235	45
AK075235	46
AY464015	46
BC077077	46
BC062303	46
BC045606	46
AK130229	46
NM_001752	46
BC003604	46
NM_001792	46
BC015926	46
AK075152	46
AL080076	46
AK022799	46
CR619230	46
AK122724	46
BC015520	46
AF449649	46
NM_000088	46
BC050335	46
BC045771	46
BC028178	46
BC010563	46
AP003559	46
BC006240	46
AL133502	46
AY358312	46
AY358310	46
AL133411	46
BC021281	46
NM_005165	46
BC030528	46
NM_004274	47
BX648242	47
NM_021977	47
AC036178	47
BC009113	47
NM_001873	47
AC021654	48
BC012478	48
NM_012090	48
AL159977	48
NM_002847	48
AP000642	48
AY359033	48
AC115115	48
AL136311	48
AK122888	48
AC010457	48
AF480462	48
NM_014449	48
AY358872	49
AC027687	49
NM_002480	49
NM_002404	49
NM_006472	49
AY358332	49
AC022893	50
NM_001847	50
AB014526	50
NM_007035	50
AK001048	50
AK097038	50
